# Supplementary material for: Human Exposure to Metals and Potential Human Health Risk in a Volcanic Environment in Italy
Source: Toxics. 2025 Dec 15;13(12):1080. doi: 10.3390/toxics13121080 (PMC12737141; doi:10.3390/toxics13121080)
Supplement: Supplementary file 1 [file toxics-13-01080-s001.zip]

Archive with 1 entries (1 files):
- toxics-4014217-supplementary.pdf
